# Supplementary material for: Reaction of Amino-Terminated PAMAM Dendrimers with Carbon Dioxide in Aqueous and Methanol Solutions
Source: Molecules. 2022 Jan 15;27(2):540. doi: 10.3390/molecules27020540 (PMC8777730; doi:10.3390/molecules27020540)
Supplement: Supplementary file 1 [file molecules-27-00540-s001.zip]

Archive with 5 entries (4 files):
- molecules-1525392-supplementary.pdf
- molecules-15253922-S1-S3-videos/
- molecules-15253922-S1-S3-videos/0.020 M G 5.0 reacted with CO2.mov
- molecules-15253922-S1-S3-videos/0.080 M G 3.0 reacted with CO2.mov
- molecules-15253922-S1-S3-videos/0.320 M G 1.0 reacted with CO2.mov
